# Supplementary material for: Liver metabolomics reveals potential mechanism of Jieduan-Niwan formula against acute-on-chronic liver failure (ACLF) by improving mitochondrial damage and TCA cycle
Source: Chin Med. 2023 Nov 30;18:157. doi: 10.1186/s13020-023-00858-x (PMC10691013; doi:10.1186/s13020-023-00858-x)
Supplement: Supplementary file 1 — Additional file 1: Figure S1. Results of the UPLC-MS/MS analysis of the JDNWF. Figure S2. PCA analysis of quality control samples. A PCA diagram of all samples. B Distribution of PC1 in each sample. Figure S3. The typical total ion current (TIC) chromatogram of metabolites generated by LC-MS/MS. Figure S4. Cluster heat map of 108 significant metabolites. Table S1. Identification of compounds in JDNWF. Table S2. Top 20 metabolic pathways in rat liver analyzed by ORA. Table S3. 108 significant metabolites of JDNWF in the treatment of ACLF. Table S4. Pathway analysis of 108 significant metabolites. [file 13020_2023_858_MOESM1_ESM.zip › Supplementary/Table S1.xlsx]

## Sheet: Sheet1
Table S1. Identification of compounds in JDNWF
Compounds	Formula	Molecular Weight (Da)	Theoretical mass (m/z)	Measured mass (m/z)	Rt (min)	Ionization model
Salvianolic acid I	C27H22O12	538.111	537.104	537.104	4.09	[M-H]-
Luteolin	C15H10O6	286.048	285.04	285.041	5.12	[M-H]-
Catalpol	C15H22O10	362.121	361.114	361.114	0.85	[M-H]-
Rehmannioside D	C27H42O20	686.227	685.22	685.22	1.8	[M-H]-
Ginsenoside Rg1	C42H72O14	800.492	799.485	799.485	4.42	[M-H]-
Notoginsenoside R1	C47H80O18	932.534	931.527	931.527	4.27	[M-H]-
Gallic acid	C7H6O5	170.022	171.029	171.029	1.73	[M+H]+
Kaempferol	C15H10O6	286.048	287.055	287.055	5.65	[M+H]+
Quercetin	C15H10O7	302.043	303.05	303.05	5.28	[M+H]+
Rutin	C27H30O16	610.153	611.161	611.158	3.76	[M+H]+
Calycosin-7-O-glucoside	C22H22O10	446.121	447.129	447.129	3.84	[M+H]+
Formononetin	C16H12O4	268.074	269.081	269.081	6.31	[M+H]+
Cryptotanshinone	C19H20O3	296.141	297.149	297.149	9.14	[M+H]+
Tanshinone I	C18H12O3	276.079	277.086	277.086	9.12	[M+H]+
Tanshinone IIA	C19H18O3	294.126	295.133	295.133	10.06	[M+H]+
Astragaloside A	C41H68O14	784.461	785.468	785.47	5.94	[M+H]+
