# Supplementary material for: Liver metabolomics reveals potential mechanism of Jieduan-Niwan formula against acute-on-chronic liver failure (ACLF) by improving mitochondrial damage and TCA cycle
Source: Chin Med. 2023 Nov 30;18:157. doi: 10.1186/s13020-023-00858-x (PMC10691013; doi:10.1186/s13020-023-00858-x)
Supplement: Supplementary file 1 — Additional file 1: Figure S1. Results of the UPLC-MS/MS analysis of the JDNWF. Figure S2. PCA analysis of quality control samples. A PCA diagram of all samples. B Distribution of PC1 in each sample. Figure S3. The typical total ion current (TIC) chromatogram of metabolites generated by LC-MS/MS. Figure S4. Cluster heat map of 108 significant metabolites. Table S1. Identification of compounds in JDNWF. Table S2. Top 20 metabolic pathways in rat liver analyzed by ORA. Table S3. 108 significant metabolites of JDNWF in the treatment of ACLF. Table S4. Pathway analysis of 108 significant metabolites. [file 13020_2023_858_MOESM1_ESM.zip › Supplementary/Table S2.xlsx]

## Sheet: ACLF rat
Table S2. Top 20 metabolic pathways in the ACLF rat liver analyzed by ORA.
KEGG ID	Description	Total compounds	Hits	Raw p	-LOG(p)	Impact	Fold Enrichment
map00020	Citrate cycle (TCA cycle)	20	5	0.0014363	6.5457	0.13793	5.5635
map00130	Ubiquinone and other terpenoid-quinone biosynthesis	3	2	0.0081821	4.8058	0.5	12.462
map00250	Alanine, aspartate and glutamate metabolism	24	4	0.019993	3.9124	0.2	3.709
map00340	Histidine metabolism	15	3	0.026731	3.6219	0.07692	4.4508
map00330	Arginine and proline metabolism	44	5	0.043771	3.1288	0.08164	2.5289
map00480	Glutathione metabolism	26	4	0.046105	3.0768	0.20588	2.8759
map00030	Pentose phosphate pathway	19	3	0.05011	2.9935	0.16	3.5138
map00053	Ascorbate and aldarate metabolism	9	2	0.058361	2.8411	0	4.9453
map00620	Pyruvate metabolism	22	3	0.072421	2.6253	0.22223	3.0346
map00052	Galactose metabolism	26	3	0.10783	2.2272	0.12904	2.5678
map00270	Cysteine and methionine metabolism	28	3	0.12764	2.0585	0.10714	2.3844
map00120	Primary bile acid biosynthesis	46	4	0.14801	1.9105	0.04348	1.9351
map00760	Nicotinate and nicotinamide metabolism	13	2	0.15056	1.8934	0.16667	2.8759
map00630	Glyoxylate and dicarboxylate metabolism	16	2	0.15938	1.8365	0.16667	2.7817
map00140	Steroid hormone biosynthesis	70	6	0.16627	1.7941	0.26668	1.6023
map00860	Porphyrin and chlorophyll metabolism	27	3	0.17194	1.7606	0.13635	2.077
map00350	Tyrosine metabolism	42	4	0.18316	1.6974	0.19048	1.7803
map00400	Phenylalanine, tyrosine and tryptophan biosynthesis	4	1	0.19761	1.6215	0.25	4.6733
map00471	D-Glutamine and D-glutamate metabolism	5	1	0.20564	1.5816	0	4.4508
map00072	Synthesis and degradation of ketone bodies	5	1	0.20564	1.5816	0.28571	4.4508

## Sheet: JDNWF rat
Table S2. Top 20 metabolic pathways in the JDNWF rat liver analyzed by ORA.
KEGG ID	Description	Total compounds	Hits	Raw p	-LOG(p)	Impact	Fold Enrichment
map00020	Citrate cycle (TCA cycle)	20	4	0.0033466	5.6998	0.10344	6.0957
map00250	Alanine, aspartate and glutamate metabolism	24	4	0.006665	5.0109	0.04	5.0797
map00030	Pentose phosphate pathway	19	3	0.022166	3.8092	0.16	4.8124
map00053	Ascorbate and aldarate metabolism	9	2	0.032744	3.419	0	6.7729
map00564	Glycerophospholipid metabolism	30	4	0.042165	3.1662	0.18421	2.9672
map01040	Biosynthesis of unsaturated fatty acids	42	4	0.045627	3.0873	0	2.9027
map00740	Riboflavin metabolism	11	2	0.047986	3.0369	0.2	5.5415
map00140	Steroid hormone biosynthesis	70	6	0.089236	2.4165	0.18666	1.9075
map00630	Glyoxylate and dicarboxylate metabolism	16	2	0.094426	2.3599	0.33334	3.8098
map00760	Nicotinate and nicotinamide metabolism	13	2	0.11277	2.1824	0.22223	3.4237
map00770	Pantothenate and CoA biosynthesis	15	2	0.14344	1.9418	0.23077	2.9672
map00471	D-Glutamine and D-glutamate metabolism	5	1	0.15384	1.8718	0	6.0957
map00230	Purine metabolism	68	4	0.18013	1.7141	0.09783	1.7928
map00430	Taurine and hypotaurine metabolism	8	1	0.23476	1.4492	0	3.8098
map00910	Nitrogen metabolism	9	1	0.26001	1.347	0.11111	3.3865
map00730	Thiamine metabolism	7	1	0.2757	1.2885	0.16667	3.1791
map00240	Pyrimidine metabolism	41	3	0.27886	1.277	0.13846	1.6283
map00750	Vitamin B6 metabolism	9	1	0.33966	1.0798	0.08333	2.4727
map00860	Porphyrin and chlorophyll metabolism	27	2	0.3445	1.0657	0.0909	1.6484
map00520	Amino sugar and nucleotide sugar metabolism	37	2	0.34457	1.0655	0.0625	1.6475
