# Supplementary material for: Liver metabolomics reveals potential mechanism of Jieduan-Niwan formula against acute-on-chronic liver failure (ACLF) by improving mitochondrial damage and TCA cycle
Source: Chin Med. 2023 Nov 30;18:157. doi: 10.1186/s13020-023-00858-x (PMC10691013; doi:10.1186/s13020-023-00858-x)
Supplement: Supplementary file 1 — Additional file 1: Figure S1. Results of the UPLC-MS/MS analysis of the JDNWF. Figure S2. PCA analysis of quality control samples. A PCA diagram of all samples. B Distribution of PC1 in each sample. Figure S3. The typical total ion current (TIC) chromatogram of metabolites generated by LC-MS/MS. Figure S4. Cluster heat map of 108 significant metabolites. Table S1. Identification of compounds in JDNWF. Table S2. Top 20 metabolic pathways in rat liver analyzed by ORA. Table S3. 108 significant metabolites of JDNWF in the treatment of ACLF. Table S4. Pathway analysis of 108 significant metabolites. [file 13020_2023_858_MOESM1_ESM.zip › Supplementary/Table S3.xlsx]

## Sheet: Sheet1
Table S3. 108 significant metabolites of JDNWF in the treatment of ACLF
Metabolites	Formula	Molecular Weight	VIP(ACLF vs NC)	VIP(ACLF vs NC)	mzCloud_Results	mzVault_Results	MassList_Results	messured m/z	RT [min]
(+/-)14(15)-DiHET	C20 H34 O4	338.246	1.63676	1.01407	Full match	No results	No results	337.238	13.103
1,2,3,9-tetrahydro-4H-carbazol-4-one oxime	C12 H12 N2 O	200.095	1.23184	1.23673	Full match	No results	No results	199.088	7.154
11-dehydro Thromboxane B2	C20 H32 O6	368.22	1.44415	1.37561	Full match	No results	Full match	367.213	11.538
2-(Dimethylamino)Guanosine	C12 H17 N5 O5	311.121	1.64549	1.48426	No results	No results	Full match	310.114	1.364
2-benzoyl-3-(2-pyridylamino)acrylonitrile	C15 H11 N3 O	498.174	1.60963	1.14597	Invalid mass	No results	No results	248.08	13.015
2-Hydroxy-2-methylbutanoic acid	C5 H10 O3	118.063	1.49931	1.43616	No results	No results	Full match	117.056	2.025
2-Hydroxyisocaproic Acid	C6 H12 O3	132.078	1.62559	1.40085	No results	No results	Full match	131.071	3.955
3-(1-cyano-1,2-dihydroisoquinolin-2-yl)-3-oxopropyl propionate	C16 H16 N2 O3	284.111	1.36665	1.5088	Invalid mass	No results	No results	283.103	1.401
3-Hydroxy-3-methylglutaric acid	C6 H10 O5	116.047	1.68351	1.75241	Invalid mass	No results	No match	115.04	1.359
4-Hydroxy-3- methoxyphenylglycol sulfate	C9 H12 O7 S	264.03	1.24893	1.17139	Full match	No results	Full match	263.023	2.152
4-Oxoproline	C5 H7 N O3	129.043	1.4088	1.56673	Full match	Full match	Full match	128.035	1.236
5-Methyl-2'-deoxycytidine	C10 H15 N3 O4	241.106	1.25712	1.01041	No results	No results	Full match	240.099	3.982
acetyl phosphate	C2 H5 O5 P	139.987	1.53265	1.13228	No results	No results	Full match	138.98	1.191
alpha-Farnesene	C15 H24	204.187	1.63307	1.25718	No results	No results	Full match	203.18	13.84
alpha-Ketoglutaric acid	C5 H6 O5	146.022	1.52802	1.23858	No results	No results	Full match	145.014	1.22
Calcitriol	C27 H44 O3	416.329	1.30218	1.49768	Full match	No results	No results	415.322	14.726
Citrulline	C6 H13 N3 O3	175.096	1.719	1.47687	No results	Full match	Full match	174.088	1.295
D-(-)-Fructose	C6 H12 O6	180.063	1.1784	1.72655	Full match	Full match	Full match	179.056	1.314
D-(-)-Lyxose	C5 H10 O5	150.053	1.57522	1.52499	Full match	Full match	Full match	149.045	1.31
D-Erythrose 4-phosphate	C4 H9 O7 P	200.009	1.46365	1.2426	No results	No results	Full match	199.001	1.154
D-Glucarate	C6 H10 O8	210.037	1.56575	1.32659	No results	No results	Full match	209.03	1.205
D-Glucosamine 6-phosphate	C6 H14 N O8 P	259.045	1.5638	1.33864	Full match	Full match	Full match	258.038	1.188
D-threo-Isocitric acid	C6 H8 O7	192.027	1.49403	1.1184	No results	No results	Full match	191.02	1.215
Dulcitol	C6 H14 O6	182.079	1.38267	1.511	No results	No results	Full match	181.072	1.32
Fumaric acid	C4 H4 O4	116.011	1.35769	1.16979	Full match	Full match	Full match	115.004	1.201
Gluconic acid	C6 H12 O7	196.058	1.56819	1.47916	Full match	Full match	Full match	195.051	1.232
Gluconolactone	C6 H10 O6	178.048	1.64053	1.41406	No results	No results	Full match	177.04	1.212
Glutaric Acid	C5 H8 O4	132.042	1.61396	1.72686	No results	No results	Full match	131.035	1.32
glutathione disulfide	C20 H32 N6 O12 S2	612.152	1.74053	1.28829	No results	No results	Full match	305.069	1.048
Glycerol 3-phosphate	C3 H9 O6 P	172.014	1.21985	1.13108	Full match	No results	Full match	171.006	1.192
GTP	C10 H16 N5 O14 P3	522.989	1.31254	1.23284	No results	No results	Full match	521.981	9.651
Hydrocortisone acetate	C23 H32 O6	404.22	1.51892	1.53563	No results	No results	Full match	403.213	11.28
L-(-)-Arabitol	C5 H12 O5	152.068	1.52106	1.09703	Full match	Full match	Full match	151.061	1.333
L-Glutamic acid monosodium salt	C5 H8 N Na O4	169.035	1.52261	1.61187	No results	No results	Full match	168.028	1.225
LPS 16:0	C22 H44 N O9 P	497.275	1.5216	1.27625	No results	Full match	No results	496.268	14.915
Methyl beta-D-galactopyranoside	C7 H14 O6	194.079	1.40638	1.07086	No results	No results	Full match	193.072	1.329
Milbemectin A3	C31 H44 O7	528.315	1.41666	1.21761	Invalid mass	No results	No results	527.308	13.701
N-Acetylmannosamine	C8 H15 N O6	221.09	1.04288	1.57006	No results	Full match	Full match	220.082	1.401
N7-Methylguanosine	C11 H17 N5 O5	299.122	1.79952	1.57824	No results	No results	Full match	298.114	1.3
Perfluorooctanoic acid (PFOA)	C8 H F15 O2	413.967	1.28963	1.26859	Invalid mass	No results	No results	412.959	9.652
Taurochenodeoxycholic acid	C26 H45 N O6 S	499.297	1.75245	1.12899	Full match	No results	No results	498.29	12.139
Taurocholic acid sodium salt hydrate	C26 H45 N Na O7 S	538.279	1.32498	1.2883	No results	No results	Full match	537.272	11.187
(4-benzhydrylpiperazino)(1,5-dimethyl-1H-pyrazol-3-yl)methanone	C23 H26 N4 O	374.207	1.50499	1.25747	Invalid mass	No results	No results	375.215	12.774
13-OxoODE	C18 H30 O3	316.204	1.40234	1.22839	Invalid mass	No results	No match	317.211	13.366
17alpha-Hydroxyprogesterone	C21 H30 O3	330.22	1.30749	1.17949	Full match	No results	Full match	331.227	12.284
2-(acetyloxy)-3-amino-1-[1,2-di(acetyloxy)ethyl]-3-oxopropyl acetate	C13 H19 N O9	333.106	1.54987	1.60202	Full match	No results	Full match	334.113	1.719
2-Aminoadipic acid	C6 H11 N O4	161.069	1.32563	1.35082	Full match	Full match	Full match	162.076	1.325
3-Methoxy prostaglandin F1α	C21 H38 O6	408.249	1.59911	1.6739	Invalid mass	No results	No results	409.256	13.089
4-Acetamidobutanoic acid	C6 H11 N O3	163.085	1.57257	1.77701	Invalid mass	Invalid mass	No results	164.092	1.306
5-Hydroxylysine	C6 H15 Cl N2 O3	198.077	1.30108	1.18434	No results	No results	Full match	199.085	1.145
5,6-dihydroxyindole	C8 H7 N O2	149.048	1.51754	1.39442	No results	No results	Full match	150.055	3.899
5α-Pregnan-3,20-dione	C21 H32 O2	316.238	1.3798	1.58697	Invalid mass	No results	No results	317.246	15.963
7-Hydroxy-3,4-dihydrocarbostyril	C9 H9 N O2	163.064	1.71962	1.49754	No results	No results	Full match	164.071	8.617
7-Ketocholesterol	C27 H44 O2	400.334	1.63258	1.36904	No results	No results	Full match	401.342	14.322
7-methyl-3-nitroimidazo[1,2-a]pyridine	C8 H7 N3 O2	199.034	1.41264	1.49439	Invalid mass	No results	No results	200.041	1.179
9,10-Dihome	C18 H34 O4	314.246	1.97004	1.45315	No results	No results	Full match	315.253	13.533
ACar 13:0	C20 H40 N O4	357.288	1.953	1.44193	No results	Invalid mass	No results	358.295	12.733
ACar 15:0	C22 H44 N O4	385.319	1.89991	1.34661	No results	Invalid mass	No results	386.327	13.311
ACar 18:1	C25 H48 N O4	425.351	1.53513	1.11695	No results	Invalid mass	No results	426.358	13.614
ACar 19:0	C26 H52 N O4	441.382	1.6684	1.80504	No results	Invalid mass	No results	442.389	13.92
ACar 19:1	C26 H50 N O4	439.366	1.90808	1.68479	No results	Invalid mass	No results	440.374	13.752
ACar 19:2	C26 H48 N O4	437.351	1.74967	1.45869	No results	Invalid mass	No results	438.358	13.471
ACar 20:1	C27 H52 N O4	453.382	1.62331	1.16064	No results	Invalid mass	No results	454.389	13.917
ACar 21:1	C28 H54 N O4	467.398	1.54726	1.37839	No results	Invalid mass	No results	468.405	13.976
ACar 21:2	C28 H52 N O4	465.382	1.6816	1.64587	No results	Invalid mass	No results	466.389	13.792
ACar 22:5	C29 H48 N O4	473.351	1.7235	1.22786	No results	Invalid mass	No results	474.358	13.481
Acetylcholine	C7 H15 N O2	145.11	1.09207	1.70424	Full match	No results	No results	146.118	1.333
Adenosine	C10 H13 N5 O4	267.097	1.4225	1.31485	Full match	Full match	Full match	268.104	2.326
Cmp_257	C20 H30 O4	351.241	1.36265	1.47472	Invalid mass	No results	No results	352.248	10.452
Coenzyme Q2	C19 H26 O4	318.187	1.486	1.20136	Invalid mass	No results	No results	319.195	15.426
Cuminaldehyde	C10 H12 O	148.089	1.45775	1.36156	Full match	No results	No results	149.096	13.866
Cytidine 5'-monophosphate (hydrate)	C9 H14 N3 O8 P	323.052	1.59532	1.08618	Full match	Full match	Full match	324.059	1.395
D-2-Aminoadipic acid	C6 H11 N O4	161.069	1.30076	1.38612	No results	No results	Full match	162.076	1.424
Deoxyguanosine	C10 H13 N5 O4	267.097	1.45206	1.40603	No results	No results	Full match	268.104	2.54
Diosgenin	C27 H42 O3	396.303	1.44482	1.68618	Invalid mass	No results	No results	397.31	13.362
DY131	C18 H21 N3 O2	311.163	1.51239	1.34416	No results	No results	Full match	312.17	15.66
Epinephrine bitartrate	C13 H19 N O9	333.106	1.56338	1.45321	No results	No results	Full match	334.113	1.427
Fluprostenol serinol amide	C26 H36 F3 N O7	553.218	1.59158	1.53345	Invalid mass	No results	No results	554.225	16.608
Gamma-Glu-Leu	C11 H20 N2 O5	260.137	1.56606	1.38789	No results	No results	Full match	261.145	8.718
Glucose 1-phosphate	C6 H13 O9 P	260.03	1.63655	1.8882	Full match	Full match	Full match	261.037	1.352
Guanidinosuccinic acid	C5 H9 N3 O4	175.059	1.47067	1.68144	Full match	No results	No results	176.067	1.32
Hydrocortisone	C21 H30 O5	362.21	1.53682	1.09236	No results	No results	Full match	363.217	7.718
Hypoxanthine	C5 H4 N4 O	136.039	1.36947	1.39786	Full match	Full match	Full match	137.046	3.202
Inosine	C10 H12 N4 O5	268.081	1.42142	1.56094	Full match	Full match	Full match	269.088	2.521
L-(+)-Citrulline	C6 H13 N3 O3	197.078	1.75242	1.44815	Invalid mass	No results	No results	198.085	1.269
L-Ergothioneine	C9 H15 N3 O2 S	229.089	1.27349	1.42687	Full match	Full match	Full match	230.096	1.385
L-Thyroxine	C15 H11 I4 N O4	776.686	1.56379	1.16022	No results	No results	Full match	777.693	11.036
LSD-d3	C20 H22 [2]H3 N3 O	326.22	1.34485	1.32133	Invalid mass	No results	No results	327.227	15.802
Lysops 22:5	C28 H46 N O9 P	571.291	1.50704	1.33605	No results	No results	Full match	572.299	15.634
N-Acetylglucosamine 1-phosphate	C8 H16 N O9 P	301.056	1.33003	1.57123	No results	No results	Full match	302.064	1.543
N'-[6-(tert-butyl)thieno[3,2-d]pyrimidin-4-yl]-4-methylbenzohydrazide	C18 H20 N4 O S	362.117	1.81018	1.16929	Invalid mass	No results	No results	363.124	11.39
N4-Acetylcytidine	C11 H15 N3 O6	285.096	1.42899	1.74421	Full match	Full match	Full match	286.104	5.845
Nicotinamide	C6 H6 N2 O	105.022	1.73996	1.66046	Invalid mass	Invalid mass	No results	106.029	1.41
Palmitoleic Acid	C16 H30 O2	276.209	1.83539	1.33209	Invalid mass	No results	No results	277.216	14.863
Palmitoylcarnitine	C23 H45 N O4	399.335	1.92546	1.42297	Full match	Not the top hit	Full match	400.342	13.517
Pantetheine	C11 H22 N2 O4 S	278.131	1.2217	1.06217	No results	No results	Full match	279.138	7.711
PC (18:4e/4:0)	C30 H54 N O7 P	571.364	1.26262	1.55735	No results	Full match	No results	572.372	15.189
PC (4:0/5:0)	C17 H34 N O8 P	411.203	1.28223	1.49666	No results	Full match	No results	412.21	8.932
PC (5:0/13:1)	C26 H50 N O8 P	535.329	1.42949	1.55085	No results	Full match	No results	536.336	14.799
Phosphocholine	C5 H14 N O4 P	183.066	1.32248	1.74124	No results	Full match	No results	184.073	1.285
Porphobilinogen	C10 H14 N2 O4	226.095	1.83376	1.39813	No results	No results	Full match	244.129	1.394
Progesterone	C21 H30 O2	314.225	1.6999	1.52572	Full match	No results	Full match	315.232	14.371
Pyridoxal 5-phosphate monohydrate	C8 H12 N O7 P	265.035	1.35352	1.54285	No results	No results	Full match	266.042	1.54
Pyridoxal 5'-phosphate	C8 H10 N O6 P	247.025	1.44259	1.54433	Full match	No results	Full match	248.032	1.542
QKK	C17 H34 N6 O5	402.255	1.67405	1.2711	Invalid mass	No results	No results	403.262	15.098
S-Lactoyglutathione	C13 H21 N3 O8 S	379.105	1.84222	1.33132	No results	No results	Full match	380.112	5.72
Taurodeoxycholic Acid	C26 H45 N O6 S	499.298	1.53598	1.52533	Full match	No results	No results	500.305	16.984
VLH	C17 H29 N5 O4	389.2	1.36437	1.61371	Invalid mass	No results	No results	390.208	14.502
