# Supplementary material for: Liver metabolomics reveals potential mechanism of Jieduan-Niwan formula against acute-on-chronic liver failure (ACLF) by improving mitochondrial damage and TCA cycle
Source: Chin Med. 2023 Nov 30;18:157. doi: 10.1186/s13020-023-00858-x (PMC10691013; doi:10.1186/s13020-023-00858-x)
Supplement: Supplementary file 1 — Additional file 1: Figure S1. Results of the UPLC-MS/MS analysis of the JDNWF. Figure S2. PCA analysis of quality control samples. A PCA diagram of all samples. B Distribution of PC1 in each sample. Figure S3. The typical total ion current (TIC) chromatogram of metabolites generated by LC-MS/MS. Figure S4. Cluster heat map of 108 significant metabolites. Table S1. Identification of compounds in JDNWF. Table S2. Top 20 metabolic pathways in rat liver analyzed by ORA. Table S3. 108 significant metabolites of JDNWF in the treatment of ACLF. Table S4. Pathway analysis of 108 significant metabolites. [file 13020_2023_858_MOESM1_ESM.zip › Supplementary/Table S4.xlsx]

## Sheet: Sheet1
Table S4. Pathway analysis of 108 significant metabolites.
Pathways	Total	Expected	Hits	Raw p	-LOG10(p)	Holm adjust	FDR	Impact
Arginine biosynthesis	14	0.53	3	0.0138	1.86	1	0.803	0.23
Pentose and glucuronate interconversions	18	0.68	3	0.0279	1.55	1	0.803	0.08
Pentose phosphate pathway	21	0.79	3	0.0419	1.38	1	0.803	0.05
Pyruvate metabolism	22	0.83	3	0.0473	1.33	1	0.803	0.06
Amino sugar and nucleotide sugar metabolism	37	1.4	4	0.0478	1.32	1	0.803	0.18
Tyrosine metabolism	42	1.59	4	0.0705	1.15	1	0.987	0.04
Alanine, aspartate and glutamate metabolism	28	1.06	3	0.0859	1.07	1	1	0.05
Purine metabolism	66	2.49	5	0.0994	1	1	1	0.04
Glycerophospholipid metabolism	36	1.36	3	0.152	0.818	1	1	0.09
Citrate cycle (TCA cycle)	20	0.76	2	0.173	0.762	1	1	0.09
D-Glutamine and D-glutamate metabolism	6	0.23	1	0.207	0.685	1	1	0
Lysine degradation	25	0.94	2	0.243	0.614	1	1	0.14
Galactose metabolism	27	1.02	2	0.272	0.566	1	1	0.01
Vitamin B6 metabolism	9	0.34	1	0.294	0.532	1	1	0.25
Ascorbate and aldarate metabolism	10	0.38	1	0.32	0.494	1	1	0
Butanoate metabolism	15	0.57	1	0.44	0.356	1	1	0
Nicotinate and nicotinamide metabolism	15	0.57	1	0.44	0.356	1	1	0.19
Glycerolipid metabolism	16	0.6	1	0.462	0.336	1	1	0.04
Starch and sucrose metabolism	18	0.68	1	0.502	0.299	1	1	0.13
Pantothenate and CoA biosynthesis	19	0.72	1	0.521	0.283	1	1	0.04
Steroid hormone biosynthesis	77	2.91	3	0.565	0.248	1	1	0.18
Glycolysis / Gluconeogenesis	26	0.98	1	0.636	0.197	1	1	0
Folate biosynthesis	27	1.02	1	0.65	0.187	1	1	0.09
Glutathione metabolism	28	1.06	1	0.663	0.178	1	1	0.03
Porphyrin and chlorophyll metabolism	30	1.13	1	0.689	0.162	1	1	0.05
Arginine and proline metabolism	38	1.44	1	0.773	0.112	1	1	0
Fatty acid degradation	39	1.47	1	0.782	0.107	1	1	0
Steroid biosynthesis	42	1.59	1	0.806	0.0936	1	1	0
Primary bile acid biosynthesis	46	1.74	1	0.834	0.0786	1	1	0.02
